# Supplementary material for: Visualizing molecules of functional human profilin
Source: eLife. 2022 Jun 6;11:e76485. doi: 10.7554/eLife.76485 (PMC9249392; doi:10.7554/eLife.76485)
Supplement: Figure 1—source data 1. [file elife-76485-fig1-data1.zip]

Archive with 7 entries (6 files):
- Figure 1/
- Figure 1/Figure 1 and FISF1_source.xlsx
- __MACOSX/Figure 1/._Figure 1 and FISF1_source.xlsx
- Figure 1/.DS_Store
- __MACOSX/Figure 1/._.DS_Store
- Figure 1/Figure 1 source file.tiff
- __MACOSX/Figure 1/._Figure 1 source file.tiff
