# Supplementary material for: Visualizing molecules of functional human profilin
Source: eLife. 2022 Jun 6;11:e76485. doi: 10.7554/eLife.76485 (PMC9249392; doi:10.7554/eLife.76485)
Supplement: Figure 2—source data 1. [file elife-76485-fig2-data1.zip]

Archive with 8 entries (7 files):
- Figure 2 and F2SF1_source data/
- __MACOSX/._Figure 2 and F2SF1_source data
- Figure 2 and F2SF1_source data/Figure 2C_source data.tiff
- __MACOSX/Figure 2 and F2SF1_source data/._Figure 2C_source data.tiff
- Figure 2 and F2SF1_source data/Figure 2.xlsx
- __MACOSX/Figure 2 and F2SF1_source data/._Figure 2.xlsx
- Figure 2 and F2SF1_source data/Figure2B_source_data.tiff
- __MACOSX/Figure 2 and F2SF1_source data/._Figure2B_source_data.tiff
