# Supplementary material for: Visualizing molecules of functional human profilin
Source: eLife. 2022 Jun 6;11:e76485. doi: 10.7554/eLife.76485 (PMC9249392; doi:10.7554/eLife.76485)
Supplement: Figure 5—source data 1. [file elife-76485-fig5-data1.zip]

Archive with 2 entries (2 files):
- Figure 5 source data.xlsx
- __MACOSX/._Figure 5 source data.xlsx
