# Supplementary material for: Visualizing molecules of functional human profilin
Source: eLife. 2022 Jun 6;11:e76485. doi: 10.7554/eLife.76485 (PMC9249392; doi:10.7554/eLife.76485)
Supplement: Figure 6—source data 1. [file elife-76485-fig6-data1.zip]

Archive with 1 entries (0 files):
- Figure 6 and F6FS1A-C/
